# Supplementary material for: Accuracy of Elastic Fusion of Prostate Magnetic Resonance and Transrectal Ultrasound Images under Routine Conditions: A Prospective Multi-Operator Study
Source: PLoS One. 2016 Dec 29;11(12):e0169120. doi: 10.1371/journal.pone.0169120 (PMC5199076; doi:10.1371/journal.pone.0169120)
Supplement: S1 Table — (XLSX) [file pone.0169120.s001.xlsx]

## Sheet: Patient population
Patient ID	age (years)	Prostate volume (cc)	time between marker insertion and MRI (days)
P-F	63	31.36	5
B-M	73	9.54	0
M-B	69	37.01	0
D-D	62	34.78	0
A-M	67	26.09	0
JLR	66	31.09	0
B-B	76	79.21	0
G-G	74	60.65	0
S-M	76	31.81	0
B-M	76	39.93	0
G-JL	69	19.54	0
G-C	75	114.42	0
J-R	68	40.17	0
M-G	76	42.29	0
R-L	58	28.15	0

## Sheet: Reader 1
	APEX
	Base of the virtual biopsy			Tip of the virtual biopsy			MR target (after fusion)
	x	y	z	x	y	z	x	y	z
P-F	48.11	50.42	46.44	53.23	34.68	53.52	51.53	36.05	56.26
B-M	25.51	47.08	29.63	26.5	30.04	23.9	25.98	24.69	25.43
M-B	53.11	60.3	36.13	55.41	43.35	30.48	55.95	39.95	33.59
D-D	45.72	55.76	35.45	46.11	38.7	29.69	46.6	38.68	30.58
A-M	48.24	57.41	33.6	52.53	40.52	29.05	52.08	33.93	29.72
JLR	45.55	57.52	38.35	46.91	40.45	33.46	50.13	34.5	33.7
B-B
G-G	82.35	60.35	48.28	85.48	43.05	52.16	85.81	40.25	49.45
S-M	45.65	60.91	37.03	45.83	43.04	34.88	46.98	39.82	35.07
B-M	41.69	59.71	46.34	38.75	42.04	48.1	39.18	39.5	52.77
G-JL	46.74	60.9	43.32	44.88	44.77	35.54	46.58	38	34.54
G-C	60.26	84.57	55.82	55.73	68.55	48.97	53.94	59.23	43.19
J-R	55.06	70.22	45.33	57.79	54.13	37.73	55.93	47.24	44.27
M-G	53.73	77.4	48.12	54.25	62.13	38.6	57.79	54.97	32.33
R-L	45.84	63.83	33.93	48.8	46.8	28.89	48.02	43.78	28.5
	MIDDLE
	Base of the virtual biopsy			Tip of the virtual biopsy			MR target (after fusion)
	x	y	z	x	y	z	x	y	z
P-F	47.1	61.99	38.98	46.77	46.27	30.21	48.36	43.35	29.96
B-M	46.22	40.63	32.87	47.03	22.68	31.86	44.47	21.83	31.69
M-B	78.87	67.56	55.56	83.47	50.19	56.59	88.1	46.45	58.41
D-D	65.95	57.77	41.94	75.26	41.05	39.83	74.26	38.28	40.48
A-M	64.69	54.08	50.38	66.31	36.15	50.41	67.09	37.74	51.31
JLR	69.84	54.39	47.08	73.58	36.94	49.44	75.16	34.82	51.22
B-B	90.39	72.89	63.18	97.7	56.49	64.49	96.91	52.66	67.46
G-G	53.23	67.42	43.87	56.37	51.23	36.64	53.53	51.09	33.06
S-M	68.17	56.61	43.36	71.52	38.92	43.13	72.97	38.17	43.57
B-M	66.79	62.23	45.13	64	44.62	42.6	64.75	43.89	45.63
G-JL	69.02	57.35	38.9	70.98	40.14	34.02	70.09	34.81	36.11
G-C	92.28	75	50.2	96.78	57.74	52.61	96.52	57.37	52.34
J-R	78.55	69.48	45.94	78.57	51.72	42.96	75.87	45.24	44.27
M-G	75	68.86	51.3	73.13	51.05	53.17	73.36	49.98	56.41
R-L	70.78	58.62	48.64	74	41.08	51	76.46	37.01	47.9
	BASE
	Base of the virtual biopsy			Tip of the virtual biopsy			MR target (after fusion)
	x	y	z	x	y	z	x	y	z
P-F	67.12	52.22	42.44	69.11	34.46	40.27	70.98	39.91	39.83
B-M	24.88	42.3	26.89	23.14	24.7	30.24	23.54	23.66	32.45
M-B	50.93	63.13	51.22	48.74	45.63	54.87	49.78	40.96	61.8
D-D
A-M	42.08	55.98	45.13	40.66	38.26	47.95	42.06	38.03	48.13
JLR	44.29	53.16	48.84	45.56	36.18	54.69	48.49	38.59	54.56
B-B	63.85	59.68	55.75	65.01	42.64	61.46	64.06	37.46	66.93
G-G
S-M	45.88	51.67	45.15	46.9	35.19	52.33	47.83	34.61	54.08
B-M	44.81	61.03	37.86	46.28	45.08	29.64	46.08	46.06	31.55
G-JL
G-C	60.85	59.16	69.23	63.07	43.29	77.43	63.24	44.33	80.18
J-R	51.17	69.17	51.11	45.25	52.3	53.23	43.38	53	55.2
M-G	50	74.86	50.11	46.9	59.63	59.18	44.72	59.29	58.58
R-L	45.3	56.01	46.68	48.02	39.41	53.09	50.13	41.68	55.56

## Sheet: Reader 2
	APEX
	Base of the virtual biopsy			Tip of the virtual biopsy			MR target (after fusion)
	x	y	z	x	y	z	x	y	z
P-F	48.11	50.42	46.44	53.23	34.68	53.52	50.84	37.52	55.83
B-M	25.51	47.08	29.63	26.5	30.04	23.9	26.82	24.84	24.89
M-B	53.11	60.3	36.13	55.41	43.35	30.48	54.31	37.4	31.45
D-D	45.72	55.76	35.45	46.11	38.7	29.69	46.62	43.73	29
A-M	48.24	57.41	33.6	52.53	40.52	29.05	49.16	33.52	32.1
JLR	45.55	57.52	38.35	46.91	40.45	33.46	49.29	36.18	34.17
B-B
G-G	82.35	60.35	48.28	85.48	43.05	52.16	84.91	40.45	51.17
S-M	45.65	60.91	37.03	45.83	43.04	34.88	45.56	42.39	36.65
B-M	41.69	59.71	46.34	38.75	42.04	48.1	40.54	38.71	52.69
G-JL	46.74	60.9	43.32	44.88	44.77	35.54	46.32	39.33	35.9
G-C	60.26	84.57	55.82	55.73	68.55	48.97	51.68	60.42	44.67
J-R	55.06	70.22	45.33	57.79	54.13	37.73	56.14	48.51	37.48
M-G	53.73	77.4	48.12	54.25	62.13	38.6	57.06	54.95	35.13
R-L	45.84	63.83	33.93	48.8	46.8	28.89	50.48	43.39	33.25
	MIDDLE
	Base of the virtual biopsy			Tip of the virtual biopsy			MR target (after fusion)
	x	y	z	x	y	z	x	y	z
P-F	47.1	61.99	38.98	46.77	46.27	30.21	43.3	42.85	28.54
B-M	46.22	40.63	32.87	47.03	22.68	31.86	42.67	21.81	34.59
M-B	78.87	67.56	55.56	83.47	50.19	56.59	84.65	50.02	52.7
D-D	65.95	57.77	41.94	75.26	41.05	39.83	74.04	39.82	41.57
A-M	64.69	54.08	50.38	66.31	36.15	50.41	68.25	34.94	51.32
JLR	69.84	54.39	47.08	73.58	36.94	49.44	75.22	34.24	50.32
B-B	90.39	72.89	63.18	97.7	56.49	64.49	98.48	54.5	63.6
G-G	53.23	67.42	43.87	56.37	51.23	36.64	54.76	47.15	34.98
S-M	68.17	56.61	43.36	71.52	38.92	43.13	69.89	35.85	44.74
B-M	66.79	62.23	45.13	64	44.62	42.6	64.49	42.74	44.27
G-JL	69.02	57.35	38.9	70.98	40.14	34.02	70.82	35.08	36.86
G-C	92.28	75	50.2	96.78	57.74	52.61	93.84	57.71	53.03
J-R	78.55	69.48	45.94	78.57	51.72	42.96	75.53	47.38	42.88
M-G	75	68.86	51.3	73.13	51.05	53.17	73.06	49.31	56.01
R-L	70.78	58.62	48.64	74	41.08	51	74.45	36.87	52.48
	BASE
	Base of the virtual biopsy			Tip of the virtual biopsy			MR target (after fusion)
	x	y	z	x	y	z	x	y	z
P-F	67.12	52.22	42.44	69.11	34.46	40.27	71.12	40.02	40.92
B-M	24.88	42.3	26.89	23.14	24.7	30.24	21.82	27.15	31.25
M-B	50.93	63.13	51.22	48.74	45.63	54.87	48.47	40.57	56.33
D-D
A-M	42.08	55.98	45.13	40.66	38.26	47.95	42.08	37.76	54.52
JLR	44.29	53.16	48.84	45.56	36.18	54.69	48.48	37.97	54.81
B-B	63.85	59.68	55.75	65.01	42.64	61.46	64.06	44.72	68.03
G-G
S-M	45.88	51.67	45.15	46.9	35.19	52.33	45.77	33.99	54.02
B-M	44.81	61.03	37.86	46.28	45.08	29.64	45.37	45.91	32.05
G-JL
G-C	60.85	59.16	69.23	63.07	43.29	77.43	63.77	40.58	79.23
J-R	51.17	69.17	51.11	45.25	52.3	53.23	41.97	52.46	55.16
M-G	50	74.86	50.11	46.9	59.63	59.18	43.11	58.51	61.2
R-L	45.3	56.01	46.68	48.02	39.41	53.09	47.73	37.77	57.04

## Sheet: Reader 3
	APEX
	Base of the virtual biopsy			Tip of the virtual biopsy			MR target (after fusion)
	x	y	z	x	y	z	x	y	z
P-F	48.11	50.42	46.44	53.23	34.68	53.52	50.95	38.42	56.5
B-M	25.51	47.08	29.63	26.5	30.04	23.9	26.84	25.59	23.59
M-B	53.11	60.3	36.13	55.41	43.35	30.48	55.35	39.61	30.36
D-D	45.72	55.76	35.45	46.11	38.7	29.69	45.92	41.04	30.62
A-M	48.24	57.41	33.6	52.53	40.52	29.05	50.76	35.82	31.59
JLR	45.55	57.52	38.35	46.91	40.45	33.46	47.61	36.62	32.72
B-B
G-G	82.35	60.35	48.28	85.48	43.05	52.16	85.6	37.79	55.14
S-M	45.65	60.91	37.03	45.83	43.04	34.88	45.91	44.18	35.05
B-M	41.69	59.71	46.34	38.75	42.04	48.1	39	39.36	50.14
G-JL	46.74	60.9	43.32	44.88	44.77	35.54	47.44	40.88	35.43
G-C	60.26	84.57	55.82	55.73	68.55	48.97	58.94	64.01	41.87
J-R	55.06	70.22	45.33	57.79	54.13	37.73	56.16	49.81	36.75
M-G	53.73	77.4	48.12	54.25	62.13	38.6	55.93	58.2	30.31
R-L	45.84	63.83	33.93	48.8	46.8	28.89	46.67	42.82	33.76
	MIDDLE
	Base of the virtual biopsy			Tip of the virtual biopsy			MR target (after fusion)
	x	y	z	x	y	z	x	y	z
P-F	47.1	61.99	38.98	46.77	46.27	30.21	48.3	43.55	28.95
B-M	46.22	40.63	32.87	47.03	22.68	31.86	42.31	22.81	37.97
M-B	78.87	67.56	55.56	83.47	50.19	56.59	85.88	49.58	53.93
D-D	65.95	57.77	41.94	75.26	41.05	39.83	75.55	40.91	40.17
A-M	64.69	54.08	50.38	66.31	36.15	50.41	68.2	35.89	50.19
JLR	69.84	54.39	47.08	73.58	36.94	49.44	75.03	34.03	48.7
B-B	90.39	72.89	63.18	97.7	56.49	64.49	99.51	58.08	59.24
G-G	53.23	67.42	43.87	56.37	51.23	36.64	57.59	50.41	35.67
S-M	68.17	56.61	43.36	71.52	38.92	43.13	70.96	34.83	44.12
B-M	66.79	62.23	45.13	64	44.62	42.6	64.4	43.64	44.38
G-JL	69.02	57.35	38.9	70.98	40.14	34.02	70.73	34.04	38.23
G-C	92.28	75	50.2	96.78	57.74	52.61	97.8	54.03	60.29
J-R	78.55	69.48	45.94	78.57	51.72	42.96	76.42	47.4	43.48
M-G	75	68.86	51.3	73.13	51.05	53.17	72.93	49.49	55.05
R-L	70.78	58.62	48.64	74	41.08	51	74.98	37.77	49.43
	BASE
	Base of the virtual biopsy			Tip of the virtual biopsy			MR target (after fusion)
	x	y	z	x	y	z	x	y	z
P-F	67.12	52.22	42.44	69.11	34.46	40.27	70.55	39.63	39.71
B-M	24.88	42.3	26.89	23.14	24.7	30.24	20.51	25.87	30.22
M-B	50.93	63.13	51.22	48.74	45.63	54.87	49.27	41.91	57.92
D-D
A-M	42.08	55.98	45.13	40.66	38.26	47.95	44.27	37.52	50.43
JLR	44.29	53.16	48.84	45.56	36.18	54.69	48.26	38.98	53.07
B-B	63.85	59.68	55.75	65.01	42.64	61.46	65.14	48.67	66.46
G-G
S-M	45.88	51.67	45.15	46.9	35.19	52.33	45.52	33.18	52.53
B-M	44.81	61.03	37.86	46.28	45.08	29.64	46.45	45.4	31.28
G-JL
G-C	60.85	59.16	69.23	63.07	43.29	77.43	59.01	40.94	78.11
J-R	51.17	69.17	51.11	45.25	52.3	53.23	42.2	52.34	55.94
M-G	50	74.86	50.11	46.9	59.63	59.18	44.96	59.82	59.69
R-L	45.3	56.01	46.68	48.02	39.41	53.09	49.12	39	58.72

## Sheet: Reader 4
	APEX
	Base of the virtual biopsy			Tip of the virtual biopsy			MR target (after fusion)
	x	y	z	x	y	z	x	y	z
P-F	48.11	50.42	46.44	53.23	34.68	53.52	48.04	39.42	52.9
B-M	25.51	47.08	29.63	26.5	30.04	23.9	26.28	25.12	25.53
M-B	53.11	60.3	36.13	55.41	43.35	30.48	55.47	36.94	29.78
D-D	45.72	55.76	35.45	46.11	38.7	29.69	44.22	41.5	30.07
A-M	48.24	57.41	33.6	52.53	40.52	29.05	47.73	35.28	30.22
JLR	45.55	57.52	38.35	46.91	40.45	33.46	49.94	34.71	33.88
B-B
G-G	82.35	60.35	48.28	85.48	43.05	52.16	84.04	36.65	53.5
S-M	45.65	60.91	37.03	45.83	43.04	34.88	45.78	44.68	36.55
B-M	41.69	59.71	46.34	38.75	42.04	48.1	42.85	40.68	49.62
G-JL	46.74	60.9	43.32	44.88	44.77	35.54	47.52	38.66	32.65
G-C	60.26	84.57	55.82	55.73	68.55	48.97	59.59	66.35	44.03
J-R	55.06	70.22	45.33	57.79	54.13	37.73	59.25	44.46	39.98
M-G	53.73	77.4	48.12	54.25	62.13	38.6	58.87	55.37	32.74
R-L	45.84	63.83	33.93	48.8	46.8	28.89	45.86	44.89	28.2
	MIDDLE
	Base of the virtual biopsy			Tip of the virtual biopsy			MR target (after fusion)
	x	y	z	x	y	z	x	y	z
P-F	47.1	61.99	38.98	46.77	46.27	30.21	63.14	44.06	28.33
B-M	46.22	40.63	32.87	47.03	22.68	31.86	44.91	21.58	30.71
M-B	78.87	67.56	55.56	83.47	50.19	56.59	85.78	48.42	52.75
D-D	65.95	57.77	41.94	75.26	41.05	39.83	71.82	39.7	39.09
A-M	64.69	54.08	50.38	66.31	36.15	50.41	68.11	38.94	42.75
JLR	69.84	54.39	47.08	73.58	36.94	49.44	73.95	33.88	50.24
B-B	90.39	72.89	63.18	97.7	56.49	64.49	96.91	52.66	67.46
G-G	53.23	67.42	43.87	56.37	51.23	36.64	58.95	38.43	30.41
S-M	68.17	56.61	43.36	71.52	38.92	43.13	71.98	38.73	46.23
B-M	66.79	62.23	45.13	64	44.62	42.6	64.23	43.35	41.42
G-JL	69.02	57.35	38.9	70.98	40.14	34.02	70.87	33.93	36.46
G-C	92.28	75	50.2	96.78	57.74	52.61	98.15	54.81	64.07
J-R	78.55	69.48	45.94	78.57	51.72	42.96	76.61	45.6	43.71
M-G	75	68.86	51.3	73.13	51.05	53.17	73.87	50.8	56.72
R-L	70.78	58.62	48.64	74	41.08	51	74.85	36.46	47.04
	BASE
	B = Base Biopsie			T = Tip Biopsie			C = Cible
	x	y	z	x	y	z	x	y	z
P-F	67.12	52.22	42.44	69.11	34.46	40.27	76.17	33.51	47.99
B-M	24.88	42.3	26.89	23.14	24.7	30.24	24.87	24.47	31.71
M-B	50.93	63.13	51.22	48.74	45.63	54.87	49.94	41.9	56.41
D-D
A-M	42.08	55.98	45.13	40.66	38.26	47.95	46.77	39.74	50.08
JLR	44.29	53.16	48.84	45.56	36.18	54.69	48.8	40.65	53.64
B-B	63.85	59.68	55.75	65.01	42.64	61.46	64.06	37.46	66.93
G-G
S-M	45.88	51.67	45.15	46.9	35.19	52.33	46.85	36.31	56.69
B-M	44.81	61.03	37.86	46.28	45.08	29.64	46.37	44.35	32.67
G-JL
G-C	60.85	59.16	69.23	63.07	43.29	77.43	57.59	41.59	78.38
J-R	51.17	69.17	51.11	45.25	52.3	53.23	43.93	50.59	53.2
M-G	50	74.86	50.11	46.9	59.63	59.18	45.51	59.61	59.42
R-L	45.3	56.01	46.68	48.02	39.41	53.09	50.02	39.78	56.1
